# Supplementary material for: Linear Focal Elastosis: What We Know From Epidemiological Studies
Source: Australas J Dermatol. 2025 Jul 18;66(6):364–8. doi: 10.1111/ajd.14569 (PMC12418147; doi:10.1111/ajd.14569)
Supplement: Supplementary file 1 — Table S1. Linear focal elastosis study plot chart. [file AJD-66-364-s001.zip]

Archive with 2 entries (2 files):
- ajd14569-sup-0001-TableS1.docx
- Supplementary_continued references.docx
